# Supplementary material for: Prostate MRI quality: clinical impact of the PI-QUAL score in prostate cancer diagnostic work-up
Source: Br J Radiol. 2022 Feb 18;95(1133):20211372. doi: 10.1259/bjr.20211372 (PMC10993954; doi:10.1259/bjr.20211372)
Supplement: bjr.20211372.suppl-02 [file bjr.20211372.suppl-02.odt]

PI-RADS score
Reports (n)
1-2
136
3
28
4
44
5
39

Supplemental Table 2. PI-RADS scores spread in original reports. 
